# Supplementary material for: A low-cost and open-source platform for automated imaging
Source: Plant Methods. 2019 Jan 28;15:6. doi: 10.1186/s13007-019-0392-1 (PMC6348682; doi:10.1186/s13007-019-0392-1)
Supplement: Supplementary file 4 — Additional file 4. A bill of materials listing the supplies used to construct Hyperscanner. Does not list tools. [file 13007_2019_392_MOESM4_ESM.xlsx]

## Sheet: Sheet1
Description	Quantity	Link
Fasteners		NOTE: quantities for screws and nuts are NOT exact. We ordered more than one hundred of each.
M2x0.4 Hex Nut (A2 Stainless Steel)	4	https://www.fastenal.com/products/details/MN2460000A20000
M2x14 (Grade A2-70 Stainless Steel)	8	https://www.fastenal.com/products/details/11511789
M4 (Class 8 Zinc Finish Steel)	4	https://www.fastenal.com/products/details/40147
M4x10 (Grade A2-70 Stainless Steel)	8	https://www.fastenal.com/products/details/MB2530010A20000
M5 (Class 8 Zinc Finish Steel)	102	https://www.fastenal.com/products/details/40151
M5 flat washer (A2 Stainless Steel) *Unit of 100 pcs.	60	https://www.fastenal.com/products/details/MW6350000A20000
M5x10 (Class 12.9 Black Oxide Finish Alloy Steel)	8	https://www.fastenal.com/products/details/39544
M5x10 (Grade A2-70 Stainless Steel)	20	https://www.fastenal.com/products/details/M42540010A20000
M5x12 (Grade A2-50 Stainless Steel)	30	https://www.fastenal.com/products/details/M42540012A20000
M5x12 (Grade A2-70 Stainless Steel)	44	https://www.fastenal.com/products/details/MB2540012A20000
M5x14 (Class 10.9 Black Oxide Finish Alloy Steel)	20	https://www.fastenal.com/products/details/40878
M5x16 (Class 12.9 Black Oxide Finish Alloy Steel)	16	https://www.fastenal.com/products/details/39546
M5x20 (Class 12.9 Black Oxide Finish Alloy Steel)	20	https://www.fastenal.com/products/details/39547
M5x25 (Grade A2-70 Stainless Steel)	31	https://www.fastenal.com/products/details/MB2540025A20000
M5x30 (Grade A2-70 Stainless Steel)	24	https://www.fastenal.com/products/details/MB2540030A20000
M5x35 (Grade A2-70 Stainless Steel)	4	https://www.fastenal.com/products/details/M42540035A20000
M5x6 (Class 10.9 Black Oxide Finish Alloy Steel)	5	https://www.fastenal.com/products/details/39904
M5x8 (Grade A2-70 Stainless Steel)	122	https://www.fastenal.com/products/details/MB2540008A20000
Parts		NOTE: 3D printing filament and 3D printer supplies are NOT included.
Aluminum braces made from sheet aluminum	n/a	These are for making supports for the makerslide so that it is more secure and rigid. Home Depot.
Aluminum spacer 5.1mm ID 9.5 mm OD 9.5mm LG	20	http://www.aluminumspacers.com/spacers-by-outer-diameter/3-8-inch-outer-diameter-spacers/mas9-5-5-9-5
Arduino uno	1	One is required for the motor driver. More will be needed for additional sensor support and integration.
Belt drive belts	~6m	https://www.inventables.com/technologies/gt2-belting-open-ended?recommended=product
Belt sleeve kit	8	https://www.inventables.com/technologies/belt-sleeve
Cables	n/a	https://www.inventables.com/technologies/stepper-motor-cable
Computer	1	Control terminal.
Drag chain bracket	2	https://www.inventables.com/technologies/drag-chain-gantry-bracket
Eccentric spacer 0.2" long 25195-07	16	https://www.inventables.com/technologies/eccentric-spacer
End plates	28	https://www.inventables.com/technologies/makerslide-end-plate
Extrusion T-slot 20x20x1000m Tapped 26047-02	4	https://www.inventables.com/technologies/aluminum-extrusion-20mm-x-20mm-clear
gShield for arduino	1	https://www.inventables.com/technologies/gshield
Gussets	20	https://www.inventables.com/technologies/extrusion-bracket-gusset
Linear actuator 1m (z axis)	1	http://openbuildspartstore.com/c-beam-linear-actuator-bundle/
Makerslide 1000mm	4	https://www.inventables.com/technologies/makerslide
Makerslide 1800mm	14	https://www.inventables.com/technologies/makerslide
Microswitch	5	https://www.inventables.com/technologies/microswitch--2
NEMA 23 Steppers	6	https://www.inventables.com/technologies/stepper-motor-nema-23
Power supply	1	http://tekpower.us/power-supply/tp3005e.html
Side plates for y axis	4	https://www.inventables.com/technologies/gantry-side-plate
Smooth Idler pulley assembly	12	https://www.inventables.com/technologies/smooth-idler-wheel-kit
Smooth idlers	5	https://www.inventables.com/technologies/smooth-idler-wheel-kit
Terminal block	2	https://www.inventables.com/technologies/terminal-block
T-slot nut M5 postassembly	15	https://www.inventables.com/technologies/post-assembly-t-slot-nuts
T-slot nut M5 preassembly	~100	https://www.inventables.com/technologies/pre-assembly-t-slot-nuts
V wheel assembly	12	https://www.inventables.com/technologies/dual-bearing-v-wheel-kit
X axis motor gantry	2	http://x-carve-instructions.inventables.com/xcarve2015/step02/
Zip ties	n/a	For harnessing loose cables.
